# Supplementary material for: Long-Term and Seasonal Trends in the Mode of Accumulation of Elements in the Bodies of Aquatic Insect Larvae
Source: Arch Environ Contam Toxicol. 2025 Aug 9;89(2):136–53. doi: 10.1007/s00244-025-01144-7 (PMC12414065; doi:10.1007/s00244-025-01144-7)
Supplement: Supplementary file 1 — Supplementary file1 (XLSX 38 KB) [file 244_2025_1144_MOESM1_ESM.xlsx]

## Sheet: Hárok1
	Level	N	P	S	Cl	K	Ca	Cr	Mn	Fe	Cu	Zn	Ba	Pb
	Factor		Mean	Mean	Mean	Mean	Mean	Mean	Mean	Mean	Mean	Mean	Mean	Mean
Ephemeroptera		113	2115	8086.06	9652.15	25219.8	11887.3	68.2005	239.298	2725.77	77.5841	520.528	143.758	13.9746
Plecoptera		76	2145.23	6641.93	12807.5	25498.7	12018.4	74.8179	175.105	1420.94	90.5153	431.428	121.648	12.6013
Spring 2019	Ephemeroptera	5	1690.6	6072.2	4471.2	18991.8	20091.2	50	266.6	7908.6	79	585	208	14.8
Spring 2019	Plecoptera	6	2673.33	7178.17	10169.3	27153.3	17729	213.667	189.833	2994.17	194.667	384.833	154.833	11			Mean		t-value	p	Std.Dev.
Summer 2019	Ephemeroptera	9	2177.22	7593.89	8654.44	25356.1	8623.44	85.7778	229.778	2999	74.2222	326.444	153.033	11.3333			Ephemeroptera	Plecoptera			Ephemeroptera	Plecoptera
Summer 2019	Plecoptera	3	2492.33	8108.33	14120.7	29213.3	7449.33	55.6667	189.667	1446.67	90	355	130.1	12		P	2115	2145.23	-0.15039	0.880618	1406.42	1274.5
Fall 2019	Ephemeroptera	8	2451.87	6044	9990.5	17294.4	6781	69.5	205.75	1703.75	60.75	343.625	145.125	10.25		S	8086.06	6641.93	2.48403	0.01387	4101.41	3629.24
Fall 2019	Plecoptera	5	2795.2	5502	12114	21246	10240.6	53.6	251.2	2344.2	106.6	594.8	149.46	12.6		Cl	9652.15	12807.5	-3.87831	0.000146	4296.06	6887.11
Winter 2020	Ephemeroptera	9	1495	6844.44	7288.89	23977.3	11419.2	59.8889	268.889	2328.78	51.7778	483.667	131.078	13.4778		K	25219.8	25498.7	-0.18332	0.854748	9862.5	10817.8
Winter 2020	Plecoptera	5	3015.4	7965	16542.6	32958.4	13912.8	82	199.8	1470.4	57.8	319.8	151.4	12.14		Ca	11887.4	12018.4	-0.10273	0.918284	9320.98	7382.87
Spring 2020	Ephemeroptera	8	1097	5428	6593.38	20603.2	6480.75	40.875	185.25	1898.62	48.5	397.875	139.25	13		Cr	68.2	74.82	-0.52829	0.597925	56.468	114.08
Spring 2020	Plecoptera	3	1294.33	4403.33	7134.33	19426.7	8171.33	28.6667	118	475.667	49.3333	338.333	82.3333	10		Mn	239.3	175.11	4.89125	2e-06	83.357	95.59
Summer 2020	Ephemeroptera	7	1575.57	6450.14	9878.71	23364.9	11379.6	49.8086	215	2507.38	57.7143	410.047	143.476	14.2857		Fe	2725.77	1420.94	4.81137	3e-06	1952.47	1624.76
Summer 2020	Plecoptera	7	1717.48	5605.14	11592.5	21327.5	9806.67	42.0943	126.809	773.761	67.3329	347.237	116.286	14		Cu	77.58	90.52	-1.48055	0.14041	32.949	83.79
Fall 2020	Ephemeroptera	5	2330.2	15169.8	5580.07	18079.8	6180.67	66.4667	188.533	1498.4	51.4	208.333	159.667	15		Zn	520.53	431.43	2.76486	0.006265	246.676	163.68
Fall 2020	Plecoptera	3	1925.22	15289.2	8186.11	19236.9	9075.11	93.5556	198.333	1626.67	87.1111	413.889	160.778	12.6111		Ba	143.76	121.65	2.74611	0.00662	49.195	61.07
Winter 2021	Ephemeroptera	5	1443	6137.6	6652.6	19287.4	8924.4	38.2	243.8	1645.6	69.4	644	109.8	14		Pb	13.97	12.6	2.34536	0.020057	4.522	2.88
Winter 2021	Plecoptera	2	949	4332	10044.5	18557.5	3798.5	29	185	497	74.5	330.5	88	12
Spring 2021	Ephemeroptera	6	1372.28	5674.44	8521.78	22343.5	7170.39	52.1667	237.278	2039.72	79.9444	725.833	113.5	13.8889
Spring 2021	Plecoptera	4	1570.08	5908.58	11953.2	25173.3	8308.58	60.5833	156.167	1537	46.75	351.417	110.583	10.5
Summer 2021	Ephemeroptera	6	1229.11	6158.17	7989.83	23768.3	9658.56	75.1111	285.667	3187	106.333	669.222	159	19.3889
Summer 2021	Plecoptera	3	1209.56	4724.56	19629	21515.7	9555.67	162.444	128.333	1791.33	102.222	337.444	78.6667	11
Fall 2021	Ephemeroptera	5	3353.33	10466.3	12120.5	27406.9	25770.6	131.067	227.067	2688	66.9333	328.667	154.8	12.8667
Fall 2021	Plecoptera	5	1605.57	5774.47	9243.03	21850.6	13114	39.6333	153.133	1318.2	93.7667	440.633	90.6	13.4333
Winter 2022	Ephemeroptera	5	2642.4	9400.6	9482.8	27562.6	16617.8	74.6	252.8	2875.4	81.2	610	146.2	15
Winter 2022	Plecoptera	2	2010	7383.5	8654.5	20928	14142.5	43	200.5	2025	95	584	122	12
Spring 2022	Ephemeroptera	6	2956.83	10352.2	12807.8	34723.8	14625	90.6667	280.667	2930.17	102.667	781.667	142.5	14.75
Spring 2022	Plecoptera	4	2406	6327.75	16360.8	30215.8	16462.8	52.25	203.5	1224	103	491.75	110.5	12.75
Summer 2022	Ephemeroptera	6	1963.44	8800.22	14443.7	31634.5	6507.44	52.5556	235.222	1550.22	102.056	551.222	111.667	14.8889
Summer 2022	Plecoptera	4	1233.5	4356.75	10386.5	18732.2	10186.5	30	106.5	557.75	97	414.75	67.25	13.5
Fall 2022	Ephemeroptera	6	5188.61	15520.9	16505.9	40996.4	28451.4	150.556	354.111	4000.17	101.889	622.944	190.333	16.1667
Fall 2022	Plecoptera	4	3338.5	9900.25	21862.5	41198.5	15694.2	178	317	2178.75	80.25	473.5	188.75	11.5
Winter 2023	Ephemeroptera	4	2220.25	8260.25	10740.2	27973.8	10505.8	49.5	217	3439.25	103	663.75	130.25	14.5
Winter 2023	Plecoptera	3	2711.67	7201.67	15131.7	32455	15957.7	60	191	1052.67	72.6667	733	140.667	14.6667
Spring 2023	Ephemeroptera	3	2483	8723	15081.7	32548	12820	56.3333	248	2771.67	142	996	130	15.6667
Spring 2023	Plecoptera	4	2203	6314	15770.5	27787.5	11946.5	55.25	151.25	1138	75.25	450.5	112.25	15
Summer 2023	Ephemeroptera	5	1088.4	5426.8	9601.8	20572.2	8427	29.6	164.2	1966.8	88.4	533.4	91.6	14.6
Summer 2023	Plecoptera	5	1261	4269.8	9549.6	19613.4	8804.6	30.4	98.8	495	108	426.8	74.6	13.4
Fall 2023	Ephemeroptera	5	2238.8	9048	11203.2	29851.8	13623.4	64.2	247	3292.4	75.6	486.2	169	11.8
Fall 2023	Plecoptera	4	3442	7771	14655.8	32601.2	17777.8	58	195.5	1426.5	64.25	512.25	154.25	13.5

## Sheet: Hárok2
Year	Season	FFG	N	P			S			Cl			K			Ca			Cr			Mn			Fe			Cu			Zn			Ba			Pb
				Mean	SD	SE	Mean	SD	SE	Mean	SD	SE	Mean	SD	SE	Mean	SD	SE	Mean	SD	SE	Mean	SD	SE	Mean	SD	SE	Mean	SD	SE	Mean	SD	SE	Mean	SD	SE	Mean	SD	SE
2019	Spring	Scrapers	5	1690.6	987.677	441.702	6072.2	2005.43	896.854	4471.2	1253.48	560.574	18991.8	4259.74	1905.01	20091.2	6765.83	3025.77	50	16.2173	7.25259	266.6	34.0191	15.2138	7908.6	2653.84	1186.83	79	33.9116	15.1658	585	199.966	89.4276	208	25.02	11.1893	14.8	5.26308	2.35372
		Predators	6	2673.33	1200.69	490.181	7178.17	2768.18	1130.11	10169.3	4702.18	1919.66	27153.3	11040.7	4507.33	17729	11161.4	4556.62	213.667	296.103	120.884	189.833	105.35	43.0088	2994.17	3980.49	1625.03	194.667	281.481	114.914	384.833	110.76	45.2176	154.833	95.0693	38.8119	11	1.89737	0.774597
	Summer	Scrapers	9	2177.22	874.16	291.387	7593.89	2711.47	903.824	8654.44	4110.55	1370.18	25356.1	7588.6	2529.53	8623.44	2716.65	905.55	85.7778	96.9069	32.3023	229.778	37.3088	12.4363	2999	1801.97	600.655	74.2222	20.321	6.77368	326.444	106.052	35.3507	153.033	42.5657	14.1886	11.3333	1.80278	0.600925
		Predators	3	2492.33	1530.01	883.354	8108.33	3558.17	2054.31	14120.7	10607.5	6124.23	29213.3	14107.4	8144.91	7449.33	3303.32	1907.17	55.6667	20.8407	12.0324	189.667	90.0463	51.9882	1446.67	1407.62	812.687	90	25.5343	14.7422	355	36.0416	20.8087	130.1	37.4757	21.6366	12	1	0.57735
	Autumn	Scrapers	8	2451.87	1498.17	529.681	6044	3759.5	1329.18	9990.5	3124.69	1104.75	17294.4	12996	4594.77	6781	2325.81	822.297	69.5	59.4667	21.0246	205.75	40.8892	14.4565	1703.75	1421.69	502.644	60.75	20.176	7.1333	343.625	185.27	65.503	145.125	35.5304	12.5619	10.25	3.01188	1.06486
		Predators	5	2795.2	1335.66	597.326	5502	2610.25	1167.34	12114	5041.69	2254.71	21246	16712.5	7474.08	10240.6	5094.25	2278.22	53.6	23.1905	10.3711	251.2	131.658	58.879	2344.2	2042.21	913.302	106.6	22.3786	10.008	594.8	280.273	125.342	149.46	79.6195	35.6069	12.6	1.14018	0.509902
2020	Winter	Scrapers	9	1495	780.054	260.018	6844.44	2456.89	818.962	7288.89	2451.37	817.123	23977.3	8235.62	2745.21	11419.2	5353.21	1784.4	59.8889	30.5837	10.1946	268.889	88.1596	29.3865	2328.78	1386.02	462.005	51.7778	26.2763	8.75877	483.667	131.078	43.6927	131.078	38.4952	12.8317	13.4778	2.97144	0.990479
		Predators	5	3015.4	1466.98	656.053	7965	3060.75	1368.81	16542.6	7112.59	3180.85	32958.4	10945.6	4895.04	13912.8	4968.67	2222.06	82	64.37	28.7871	199.8	70.8992	31.7071	1470.4	1219.73	545.48	57.8	25.3121	11.3199	319.8	76.9656	34.4201	151.4	59.4218	26.5742	12.14	1.49933	0.670522
	Spring	Scrapers	8	1097	256.403	90.652	5428	778.904	275.384	6593.38	2552.78	902.544	20603.2	4596.1	1624.97	6480.75	2644.75	935.059	40.875	9.06228	3.204	185.25	42.5735	15.052	1898.62	1565.38	553.445	48.5	17.6392	6.23641	397.875	146.057	51.639	139.25	21.3391	7.54451	13	2.39046	0.845154
		Predators	3	1294.33	463.351	267.516	4403.33	1551.57	895.799	7134.33	1413.63	816.162	19426.7	8067.99	4658.05	8171.33	2948.64	1702.4	28.6667	21.2211	12.252	118	70.9295	40.9512	475.667	95.0807	54.8948	49.3333	18.5831	10.729	338.333	97.9405	56.5459	82.3333	45.6216	26.3397	10	1	0.57735
	Summer	Scrapers	7	1575.57	825.363	311.958	6450.14	1874.07	708.331	9878.71	3580.05	1353.13	23364.9	5799.5	2192.01	11379.6	7558.97	2857.02	49.8086	19.2015	7.25747	215	87.8654	33.21	2507.38	2484.69	939.125	57.7143	22.6474	8.55991	410.047	167.544	63.3257	143.476	63.6866	24.0713	14.2857	4.2314	1.59932
		Predators	7	1717.48	1066.51	403.103	5605.14	1825.39	689.932	11592.5	3537.56	1337.07	21327.5	7410.67	2800.97	9806.67	8157.33	3083.18	42.0943	25.134	9.49974	126.809	28.0187	10.5901	773.761	352.524	133.242	67.3329	29.9579	11.323	347.237	105.05	39.7053	116.286	47.2642	17.8642	14	4.24264	1.60357
	Autumn	Scrapers	5	2330.2	515.096	230.358	15169.8	7689.83	3438.99	5580.07	2761.26	1234.87	18079.8	8080.1	3613.53	6180.67	4111.02	1838.5	66.4667	31.5195	14.0959	188.533	65.5361	29.3086	1498.4	1015.6	454.189	51.4	14.2056	6.35295	208.333	103.961	46.4928	159.667	39.1436	17.5056	15	5.05525	2.26078
		Predators	3	1925.22	918.395	530.236	15289.2	10525.7	6077.04	8186.11	5665.9	3271.21	19236.9	8895.55	5135.85	9075.11	6122.97	3535.1	93.5556	19.5344	11.2782	198.333	46.4232	26.8024	1626.67	1058.68	611.231	87.1111	27.0007	15.5889	413.889	332.923	192.213	160.778	47.41	27.3721	12.6111	0.096225	0.0555556
2021	Winter	Scrapers	5	1443	929.032	415.476	6137.6	2412.7	1078.99	6652.6	3195.56	1429.1	19287.4	6677.51	2986.27	8924.4	5298.03	2369.35	38.2	19.8293	8.86792	243.8	83.3948	37.2953	1645.6	684.092	305.935	69.4	28.4042	12.7028	644	198.886	88.9444	109.8	39.871	17.8309	14	2.91548	1.30384
		Predators	2	949	77.7817	55	4332	499.217	353	10044.5	5485.03	3878.5	18557.5	3416.03	2415.5	3798.5	467.398	330.5	29	11.3137	8	185	94.7523	67	497	188.09	133	74.5	6.36396	4.5	330.5	105.359	74.5	88	29.6985	21	12	4.24264	3
	Spring	Scrapers	6	1372.28	798.961	326.175	5674.44	1738.76	709.846	8521.78	3178.07	1297.44	22343.5	7113.79	2904.19	7170.39	4785.23	1953.56	52.1667	20.0541	8.18705	237.278	56.7374	23.1629	2039.72	964.932	393.932	79.9444	30.027	12.2585	725.833	199.105	81.2841	113.5	39.3964	16.0835	13.8889	3.39717	1.38689
		Predators	4	1570.08	1058.3	529.152	5908.58	2655.99	1328	11953.2	5571.5	2785.75	25173.3	11926	5962.98	8308.58	2537.13	1268.57	60.5833	44.6595	22.3298	156.167	43.0026	21.5013	1537	249.101	124.551	46.75	19.5171	9.75854	351.417	102.312	51.1561	110.583	26.2557	13.1278	10.5	5.06623	2.53311
	Summer	Scrapers	6	1229.11	424.61	173.346	6158.17	1064.95	434.762	7989.83	2154.63	879.624	23768.3	5465.37	2231.23	9658.56	5249.87	2143.25	75.1111	52.3843	21.3858	285.667	180.048	73.5041	3187	2145.03	875.704	106.333	58.4127	23.8469	669.222	534.089	218.041	159	98.68	40.2859	19.3889	13.4419	5.48764
		Predators	3	1209.56	1023.42	590.869	4724.56	3430.47	1980.58	19629	19349.7	11171.5	21515.7	15133.5	8737.33	9555.67	1168.18	674.449	162.444	262.021	151.278	128.333	110.618	63.8653	1791.33	2730.33	1576.36	102.222	22.4136	12.9405	337.444	139.506	80.5436	78.6667	78.295	45.2037	11	0.881917	0.509175
	Autumn	Scrapers	5	3353.33	1245.02	556.789	10466.3	3238.88	1448.47	12120.5	4586.32	2051.06	27406.9	11496.6	5141.45	25770.6	9047.32	4046.08	131.067	107.095	47.8944	227.067	62.8001	28.0851	2688	893.378	399.531	66.9333	32.873	14.7012	328.667	174.297	77.9478	154.8	32.0578	14.3367	12.8667	1.70945	0.76449
		Predators	5	1605.57	675.092	301.91	5774.47	1924.07	860.468	9243.03	1875.98	838.964	21850.6	2951.02	1319.73	13114	6083.64	2720.69	39.6333	12.7706	5.7112	153.133	58.0809	25.9746	1318.2	883.249	395.001	93.7667	24.2541	10.8467	440.633	85.8343	38.3863	90.6	33.3845	14.93	13.4333	1.11416	0.498269
2022	Winter	Scrapers	5	2642.4	1584.33	708.534	9400.6	4378.03	1957.91	9482.8	2675.54	1196.54	27562.6	6586.1	2945.39	16617.8	15765.4	7050.52	74.6	50.3071	22.498	252.8	109.497	48.9688	2875.4	1809.94	809.431	81.2	28.7698	12.8662	610	81.5077	36.4513	146.2	51.9875	23.2495	15	2.34521	1.04881
		Predators	2	2010	1564.12	1106	7383.5	4977.32	3519.5	8654.5	218.496	154.5	20928	9352.19	6613	14142.5	10144.9	7173.5	43	29.6985	21	200.5	149.2	105.5	2025	2138.29	1512	95	32.5269	23	584	288.5	204	122	89.0955	63	12	1.41421	1
	Spring	Scrapers	6	2956.83	1511.35	617.005	10352.2	4427.52	1807.53	12807.8	5892.58	2405.64	34723.8	13574.4	5541.72	14625	11054.4	4512.93	90.6667	66.3978	27.1068	280.667	61.2623	25.0102	2930.17	1233.77	503.684	102.667	15.0422	6.14094	781.667	116.058	47.3805	142.5	30.8982	12.6141	14.75	1.40535	0.57373
		Predators	4	2406	960.357	480.178	6327.75	1570.02	785.008	16360.8	3172.12	1586.06	30215.8	5792.05	2896.02	16462.8	12365.5	6182.77	52.25	20.6297	10.3148	203.5	109.241	54.6207	1224	758.816	379.408	103	47.6935	23.8467	491.75	129.98	64.9902	110.5	33.9067	16.9534	12.75	3.68556	1.84278
	Summer	Scrapers	6	1963.44	1356.79	553.909	8800.22	3752.87	1532.1	14443.7	3364.02	1373.36	31634.5	11051.8	4511.87	6507.44	3033.96	1238.61	52.5556	24.9868	10.2008	235.222	123.713	50.5056	1550.22	961.021	392.335	102.056	17.6263	7.19589	551.222	157.443	64.2757	111.667	56.6098	23.1108	14.8889	2.64715	1.08069
		Predators	4	1233.5	302.066	151.033	4356.75	666.391	333.195	10386.5	896.274	448.137	18732.2	3690.51	1845.25	10186.5	5050.68	2525.34	30	17.4929	8.74643	106.5	34.0832	17.0416	557.75	502.042	251.021	97	5.94418	2.97209	414.75	109.238	54.6189	67.25	29.4321	14.7161	13.5	3.10913	1.55456
	Autumn	Scrapers	6	5188.61	2543.64	1038.44	15520.9	4587.98	1873.03	16505.9	3571.84	1458.2	40996.4	10450.9	4266.55	28451.4	18068.2	7376.33	150.556	90.8074	37.072	354.111	70.9625	28.9703	4000.17	985.646	402.388	101.889	22.7202	9.27548	622.944	194.304	79.3242	190.333	46.1981	18.8603	16.1667	5.56477	2.27181
		Predators	4	3338.5	2843.91	1421.96	9900.25	5339.98	2669.99	21862.5	13112.5	6556.27	41198.5	18116.5	9058.27	15694.2	12576.3	6288.15	178	204.064	102.032	317	220.014	110.007	2178.75	2391.94	1195.97	80.25	35.5844	17.7922	473.5	156.76	78.38	188.75	103.49	51.7452	11.5	1.29099	0.645497
2023	Winter	Scrapers	4	2220.25	645.182	322.591	8260.25	1764.28	882.141	10740.2	2366.89	1183.44	27973.8	4526.24	2263.12	10505.8	3875.93	1937.97	49.5	7.50555	3.75278	217	21.3229	10.6615	3439.25	1352.19	676.097	103	16.8721	8.43603	663.75	123.605	61.8026	130.25	19.2419	9.62094	14.5	3	1.5
		Predators	3	2711.67	1279.98	738.995	7201.67	1130.89	652.918	15131.7	4273.45	2467.28	32455	7135.25	4119.54	15957.7	8706.07	5026.45	60	8.544	4.93288	191	50.7149	29.2803	1052.67	238.034	137.429	72.6667	22.3681	12.9142	733	197.677	114.129	140.667	26.1024	15.0702	14.6667	4.04145	2.33333
	Spring	Scrapers	3	2483	1383.64	798.847	8723	3666.32	2116.75	15081.7	5232.92	3021.23	32548	11787.7	6805.63	12820	5530.69	3193.15	56.3333	33.0051	19.0555	248	98.6509	56.9561	2771.67	1439.52	831.105	142	47.571	27.4651	996	82.1645	47.4377	130	58.5918	33.828	15.6667	2.51661	1.45297
		Predators	4	2203	546.763	273.382	6314	1638.8	819.398	15770.5	5588.7	2794.35	27787.5	7163.81	3581.91	11946.5	3452.93	1726.47	55.25	23.1571	11.5785	151.25	49.3786	24.6893	1138	1159.2	579.598	75.25	15.9452	7.97261	450.5	74.7016	37.3508	112.25	41.0477	20.5239	15	3.74166	1.87083
	Summer	Scrapers	5	1088.4	405.721	181.444	5426.8	991.531	443.426	9601.8	1219.39	545.328	20572.2	3140.16	1404.32	8427	3903.9	1745.88	29.6	8.38451	3.74967	164.2	30.2771	13.5403	1966.8	588.762	263.302	88.4	16.7272	7.48064	533.4	167.328	74.8315	91.6	14.2934	6.39218	14.6	2.30217	1.02956
		Predators	5	1261	623.466	278.822	4269.8	1022.98	457.491	9549.6	3756.34	1679.89	19613.4	4672.45	2089.58	8804.6	5828.01	2606.37	30.4	10.6442	4.76025	98.8	19.8293	8.86792	495	126.378	56.5181	108	22.0227	9.84886	426.8	111.807	50.0014	74.6	22.7222	10.1617	13.4	3.20936	1.43527
	Autumn	Scrapers	5	2238.8	438.662	196.176	9048	1381.78	617.95	11203.2	2263.08	1012.08	29851.8	6056.14	2708.39	13623.4	9286.86	4153.21	64.2	36.6019	16.3689	247	15.8902	7.10634	3292.4	2126.02	950.784	75.6	17.4728	7.81409	486.2	156.652	70.0567	169	41.3582	18.4959	11.8	2.58844	1.15758
		Predators	4	3442	763.341	381.671	7771	2715.39	1357.69	14655.8	5398.84	2699.42	32601.2	8917.91	4458.95	17777.8	6964	3482	58	26.0384	13.0192	195.5	85.3249	42.6624	1426.5	1185.77	592.885	64.25	10.4682	5.2341	512.25	136.116	68.058	154.25	61.0594	30.5297	13.5	4.20317	2.10159
